# Supplementary material for: Possible Mechanism of Sucrose and Trehalose-6-Phosphate in Regulating the Secondary Flower on the Strong Upright Spring Shoots of Blueberry Planted in Greenhouse
Source: Plants (Basel). 2024 Aug 23;13(17):2350. doi: 10.3390/plants13172350 (PMC11397707; doi:10.3390/plants13172350)
Supplement: Supplementary file 1 [file plants-13-02350-s001.zip]

Archive with 1 entries (1 files):
- plants-3114639-supplementary.xlsx
