# Supplementary material for: Possible Mechanism of Sucrose and Trehalose-6-Phosphate in Regulating the Secondary Flower on the Strong Upright Spring Shoots of Blueberry Planted in Greenhouse
Source: Plants (Basel). 2024 Aug 23;13(17):2350. doi: 10.3390/plants13172350 (PMC11397707; doi:10.3390/plants13172350)
Supplement: Supplementary file 1 [file plants-13-02350-s001.zip › plants-3114639-supplementary.xlsx]

## Sheet: S1
Table S1 Primer sequences for 9 genes in this study
Gene name	Gene ID	Forward primer (5’-3’)	Reverse primer (5’-3’)
VcTPS1	maker-VaccDscaff38-augustus-gene-295.59	TGGCAGCAGAGAATGGGATGTTTC	CACAGAACGGCTACCTTGGACAAC
VcTPS2	maker-VaccDscaff37-augustus-gene-296.26	ACTACACGGAGGCTACGGATGG	TGCTTACGCCCTGTGGTTTGAC
VcTPP	maker-VaccDscaff38-snap-gene-84.29	AGGTGCTAAGGTGGAACACAACAAG	GCATCTTCATCTGTCCGATCATCCC
VcSnRK1	maker-VaccDscaff145-snap-gene-0.39	GGTGGCGGTGAGGTTGATGAG	AGGGCTAGAAGGTGGGGACTG
VcFT	maker-VaccDscaff45-augustus-gene-186.31	TGTTGTCGGGCGTGTGATTGG	TTGGTTGGATGGCTACTTGAGAAGG
VcLFY2	maker-VaccDscaff17-augustus-gene-318.25	GATTTTCAGGTGGGATTTGC	GCGTCAAGAGCATGTGTAGG
VcSPL43	maker-VaccDscaff23-snap-gene-366.37	GTAGGTGCGCAAGTCGCTCCTCC	GGGTAGACTACGCTTCTTTGTCAT
VcAP1	snap_masked-VaccDscaff35-processed-gene-253.33	GCACTATATGGGAGAAGACC	TGCCTTATCCTTTTTC
VcDAM	maker-VaccDscaff36-snap-gene-96.32	TTGGAGCAGCAGAACAGTGA	GCCGCCATCTTCCTGGTAAT

## Sheet: S2
Table S2 The average value and standard error of the relative expression levels of all genes.
VcTPS1	Stem		Leaf		Axillary bud		Apical bud				VcFT	Leaf		Axillary bud		Apical bud
	Average Value	Standard Error	Average Value	Standard Error	Average Value	Standard Error	Average Value	Standard Error				Average Value	Standard Error	Average Value	Standard Error	Average Value	Standard Error
April 1	1.0003	0.03454	2.83112	0.09685	3.95987	0.30366	6.64077	1.56498			April 1	1.0056	0.10598	1.1099	0.20423	7.01716	0.62519
April 4	9.67422	0.17898	13.1678	0.95246	8.32696	0.00487	8.83742	0.83128			April 4	3.00225	0.0293	0.5384	0.01821	5.33288	0.14696
April 7	1.60956	0.04472	5.66487	0.30035	9.81325	0.09438	8.34981	0.19642			April 7	3.51662	0.40174	0.6628	0.05045	1.95045	0.06237
April 11	0.88516	0.14565	2.99987	0.12538	14.9645	0.73355	4.02008	0.10763			April 11	5.86518	0.37951	0.73164	0.00397	3.5035	0.24661
April 14	1.93829	0.05376	5.55582	0.34421	16.2854	0.2764	1.78101	0.0709			April 14	2.66156	0.1644	0.83754	0.08782	5.20839	0.47401
April 17	1.07825	0.06596	11.4069	0.0439	3.59396	0.23406	3.31673	0.27415			April 17	1.57106	0.01145	1.11025	0.12174	4.44412	0.3404
April 21	7.54176	0.03362	10.7488	0.37125	25.473	1.94202	3.55536	0.06064			April 21	1.28251	0.02859	1.78953	0.10533	5.07701	0.57071
VcTPS2	Stem		Leaf		Axillary bud		Apical bud				VcLFY2	Leaf		Axillary bud		Apical bud
	Average Value	Standard Error	Average Value	Standard Error	Average Value	Standard Error	Average Value	Standard Error				Average Value	Standard Error	Average Value	Standard Error	Average Value	Standard Error
April 1	1.00547	0.14812	10.3412	0.1675	13.3707	0.74199	6.12424	1.19582			April 1	1.01488	0.17314	1.2462	0.04483	0.37014	0.01427
April 4	12.235	0.1056	3.14477	0.2051	8.74811	0.5952	10.9132	0.26984			April 4	0.24556	0.02151	0.60789	0.02427	0.319	0.06668
April 7	1.44542	0.15552	2.27353	0.11151	10.3404	0.54108	15.3326	0.43256			April 7	0.08416	0.000997458	0.46472	0.0406	0.19945	0.00455
April 11	1.09733	0.2071	9.58284	0.85317	11.6853	1.95081	18.5774	0.8329			April 11	0.3799	0.0176	0.54367	0.04128	0.18608	0.03487
April 14	0.72055	0.1031	3.79819	0.65768	6.17607	0.23266	15.0652	0.67839			April 14	0.55086	0.20044	0.95428	0.02723	0.25414	0.01979
April 17	2.29677	0.17572	6.00351	0.30044	6.24623	0.31157	8.29081	0.2303			April 17	0.01902	0.00114	0.20564	0.01538	1.43801	0.15516
April 21	5.24962	0.16115	2.86565	0.02507	5.38194	0.10793	6.48477	0.35835			April 21	0.1254	0.02623	0.3094	0.0308	0.35827	0.03096
VcTPP	Stem		Leaf		Axillary bud		Apical bud				VcSPL43	Leaf		Axillary bud		Apical bud
	Average Value	Standard Error	Average Value	Standard Error	Average Value	Standard Error	Average Value	Standard Error				Average Value	Standard Error	Average Value	Standard Error	Average Value	Standard Error
April 1	1.00782	0.15266	0.77307	0.00803	2.89775	0.08334	1.05889	0.13032			April 1	1.00218	0.06573	0.52728	0.04119	1.42529	0.12887
April 4	2.8221	0.12698	1.42459	0.08598	1.1891	0.13379	0.66657	0.09119			April 4	0.33085	0.01033	0.25632	0.03749	0.25618	0.01199
April 7	0.83998	0.02506	0.6714	0.03117	0.71801	0.03537	0.94086	0.01789			April 7	1.10013	0.07698	0.47228	0.03804	0.57064	0.01091
April 11	0.58972	0.0623	0.95552	0.03409	1.79348	0.16921	1.24119	0.03083			April 11	0.94819	0.04889	0.41942	0.03903	0.6873	0.04776
April 14	0.641	0.08476	1.24879	0.05951	1.25897	0.1947	1.91299	0.09696			April 14	0.20978	0.01368	0.13789	0.01103	0.7275	0.01537
April 17	1.38056	0.06332	0.88781	0.03608	0.65012	0.0305	0.75011	0.03962			April 17	0.25522	0.02205	0.63906	0.02778	0.5542	0.11591
April 21	0.69772	0.08536	0.76616	0.06325	0.58343	0.01172	0.67205	0.05055			April 21	0.20346	0.01312	0.127	0.01334	0.12599	0.04224
VcSnRK1	Stem		Leaf		Axillary bud		Apical bud				VcAP1	Leaf		Axillary bud		Apical bud
	Average Value	Standard Error	Average Value	Standard Error	Average Value	Standard Error	Average Value	Standard Error				Average Value	Standard Error	Average Value	Standard Error	Average Value	Standard Error
April 1	1.00041	0.02331	0.14984	0.06562	5.10636	1.57887	16.6743	2.12359			April 1	1.00009	0.01308	0.32616	0.05525	2.35731	0.18853
April 4	2.0702	0.95718	0.27295	0.03492	0.70787	0.0598	1.23189	0.35942			April 4	2.42871	0.14939	0.23146	0.02161	10.5329	0.16675
April 7	0.21867	0.05201	0.14432	0.0492	0.80334	0.02887	3.38159	1.02312			April 7	2.47587	0.04149	1.22506	0.09693	10.332	0.22893
April 11	1.22384	0.36812	0.20699	0.10586	11.2732	2.21924	26.3937	1.47753			April 11	1.66935	0.22362	0.77273	0.04288	17.5141	0.69693
April 14	0.33178	0.14514	0.17999	0.10476	0.68052	0.11936	0.18103	0.04697			April 14	0.73788	0.00877	0.51346	0.00235	37.7866	0.74866
April 17	11.5537	2.14653	1.60278	0.46605	10.4821	1.6015	7.89056	0.45023			April 17	0.36325	0.00348	4.61138	0.17756	64.4974	1.33844
April 21	11.0783	1.77604	0.56322	0.12516	0.3992	0.0246	1.28662	0.38067			April 21	1.00729	0.0465	7.04216	0.61931	18.0138	0.51531
											VcDAM	Leaf		Axillary bud		Apical bud
												Average Value	Standard Error	Average Value	Standard Error	Average Value	Standard Error
											April 1	1.05084	0.26365	4.83403	0.4502	1.91258	0.36393
											April 4	2.56085	0.93789	0.58862	0.11772	0.13151	0.02667
											April 7	0.16426	0.00899	1.57057	0.2679	59.58	4.65622
											April 11	0.4078	0.14802	20.7637	1.07774	232.328	9.1118
											April 14	0.30436	0.09553	0.8124	0.3781	14.9529	4.73297
											April 17	3.31148	0.72251	83.7489	0.93121	355.525	4.70101
											April 21	2.23364	0.75112	26.2667	1.08692	415.22	8.24447

## Sheet: S3
Table S3-1 The proportion of strong upright spring shoots that finally bloomed in 2021 and 2022.
Date	The Proportion of Strong Upright Spring Shoots that Finally Bloomed
2021-05-30	0.4795
2022-06-09	0.8667
Table S3-2 Production and Characteristics of Blueberry Secondary Fruits in Sunlight Greenhouses in 2021.
The number of observed branches	Fruit branch type	Number of fruiting branches	Average number of fruits per branch	Number of fruits (Proportion of total number)	Average single fruit weight/g	Fruit weight/kg (Proportion of total number)
252	Mid slanted spring shoots	386	9	3474 (23.02%)	1.5	5.21 (22.05%)
	Strong upright spring shoots	415	28	11620 (76.98%)	1.55	18.1 (77.95%)
	All spring shoots	801		15094		23.31
